# Supplementary material for: Liver transplantation in patients with history of extra-hepatic malignancies
Source: Front Transplant. 2026 Mar 5;5:1723729. doi: 10.3389/frtra.2026.1723729 (PMC12999390; doi:10.3389/frtra.2026.1723729)
Supplement: Supplementary file 1 [file Table1.xlsx]

## Sheet: Supp.Table.1.ABC.CoxPH
	Supplementary Table 1A					Overall Survival
	Variable	Strata	N	Missing	Frequencies	HR (univariable)	HR (multivariable)	HR (final)
	pre-transplant PTM	no	1860	0(0.0%)	1719 (92.4%)
		yes			141 (7.6%)	1.20 (0.85-1.69, p=.293)	1.15 (0.81-1.62, p=.427)
	hepatobiliary malignancy	no	1860	0(0.0%)	1262 (67.8%)
		yes			598 (32.2%)	1.13 (0.93-1.37, p=.220)	1.16 (0.91-1.47, p=.225)
	age at transplant	Mean ± SD	1860	0(0.0%)	55.9 ± 11.6	1.02 (1.01-1.03, p<.001)	1.02 (1.01-1.03, p<.001)	1.02 (1.01-1.03, p<.001)
	meld at transplant	Mean ± SD	1860	0(0.0%)	26.7 ± 12.0	1.01 (1.00-1.02, p=.075)	1.01 (1.01-1.02, p=.001)	1.01 (1.00-1.02, p=.004)
	donor KDPI	Mean ± SD	1860	0(0.0%)	34.0 ± 27.2	1.00 (1.00-1.01, p=.024)	1.00 (1.00-1.01, p=.041)	1.00 (1.00-1.01, p=.030)
	Table 1A: Uni- and multi-variable Cox proportional hazards model for post-LT overall survival for the entire cohort, with final variable inclusion determined by backwards regression elimination.
	Supplementary Table 1B					Overall Survival			Recurrence-Free Survival
	Variable	Strata	N	Missing	Frequencies	HR (univariable)	HR (multivariable)	HR (final)	HR (univariable)	HR (multivariable)	HR (final)
	pre-transplant PTM-LT interval	< 2 years	120	0(0.0%)	19 (15.8%)
		< 2 years			101 (84.2%)	0.51 (0.21-1.21, p=.126)	0.45 (0.18-1.12, p=.085)	0.43 (0.18-1.05, p=.063)	0.58 (0.16-2.16, p=.418)	0.58 (0.14-2.39, p=.448)
	hepatobiliary malignancy	no	120	0(0.0%)	62 (51.7%)
		yes			58 (48.3%)	1.86 (0.84-4.13, p=.127)	1.85 (0.65-5.22, p=.248)	2.10 (0.94-4.72, p=.072)	1.44 (0.47-4.42, p=.525)	2.63 (0.68-10.08, p=.159)	2.98 (0.79-11.21, p=.106)
	age at transplant	Mean ± SD	120	0(0.0%)	60.8 ± 9.3	1.03 (0.98-1.08, p=.243)	1.02 (0.97-1.08, p=.371)		1.01 (0.94-1.08, p=.881)	1.00 (0.92-1.08, p=.998)
	meld at transplant	Mean ± SD	120	0(0.0%)	22.1 ± 11.3	0.98 (0.95-1.02, p=.350)	1.00 (0.95-1.04, p=.881)		1.02 (0.98-1.07, p=.346)	1.04 (0.99-1.10, p=.108)	1.05 (1.00-1.11, p=.068)
	donor KDPI	Mean ± SD	120	0(0.0%)	35.7 ± 26.5	1.00 (0.98-1.01, p=.779)	1.00 (0.98-1.01, p=.796)		1.01 (0.99-1.03, p=.376)	1.01 (0.99-1.03, p=.343)
	Table 1B: Uni- and multi-variable Cox proportional hazards model for post-LT overall survival and for recurrence-free survival for patients with pre-transplant malignancies stratified by interval from malignancy to transplant, with final variable inclusion determined by backwards regression elimination.
	Supplementary Table 1C					Overall Survival
	Variable	Strata	N	Missing	Frequencies	HR (univariable)	HR (multivariable)	HR (time-dependent-covariate)
	post-transplant PTM recurrence	no	141	0(0.0%)	121 (85.8%)
		yes			20 (14.2%)	1.52 (0.69-3.34, p=.301)	1.58 (0.71-3.54, p=.266)	10.9 (4.32-27.7, p <0.001)
	hepatobiliary malignancy	no	141	0(0.0%)	73 (51.8%)
		yes			68 (48.2%)	1.45 (0.74-2.84, p=.283)	1.30 (0.55-3.05, p=.547)
	age at transplant	Mean ± SD	141	0(0.0%)	61.0 ± 9.1	1.04 (1.00-1.09, p=.063)	1.04 (0.99-1.09, p=.087)	1.03 (0.98-1.07, p=0.2)
	meld at transplant	Mean ± SD	141	0(0.0%)	22.3 ± 11.6	0.99 (0.96-1.02, p=.377)	1.00 (0.96-1.03, p=.831)	0.98 (0.95-1.01, p=0.2)
	donor KDPI	Mean ± SD	141	0(0.0%)	35.6 ± 26.8	1.00 (0.99-1.01, p=.850)	1.00 (0.99-1.01, p=.887)	1.00 (0.99-1.01, p=0.7)
	Table 1C: Uni- and multi-variable Cox proportional hazards model for post-LT overall survival for patients with pre-transplant malignancies stratified by post-transplant malignancy recurrence, with final variable inclusion determined by backwards regression elimination. In the final model (column), time from transplant to recurrence is considered as a time-dependent co-variate.
