# Supplementary material for: Liver transplantation in patients with history of extra-hepatic malignancies
Source: Front Transplant. 2026 Mar 5;5:1723729. doi: 10.3389/frtra.2026.1723729 (PMC12999390; doi:10.3389/frtra.2026.1723729)
Supplement: Supplementary file 2 [file Table2.xlsx]

## Sheet: Sheet1
Patient	Tumor type	Disease extent at recurrence	Recurrence treatment intent	Surgical resection	Chemotherapy	Radiation therapy	Most recent survival status	Most recent recurrence status	Recurrence-related death
1	breast	localized	curative	yes	yes	no	deceased	localized at time of death	no
2	breast	localized	curative	yes	no	yes	deceased	NED	no
3	colorectal	metastatic	palliative	yes	yes	no	deceased	metastatic at time of death	yes
4	colorectal	metastatic	palliative	no	yes	no	deceased	metastatic at time of death	yes
5	colorectal	metastatic	palliative	no	yes	yes	deceased	metastatic at time of death	yes
6	head/neck	localized	curative	no	yes	yes	alive	NED	no
7	hematologic	metastatic	curative	no	yes	yes	alive	NED	no
8	cutaneous (melanoma)	metastatic	palliative	yes	yes	yes	deceased	metastatic at time of death	yes
9	gynecologic (ovarian)	metastatic	curative	no	no	yes	alive	NED	no
10	genito-urinary (renal)	metastatic	palliative	no	no	yes	deceased	metastatic at time of death	yes
11	skin	localized	curative	yes	no	no	deceased	NED	no
12	skin	localized	curative	yes	no	no	alive	NED	no
13	skin	localized	curative	yes	no	no	alive	NED	no
14	skin	localized	curative	yes	no	no	alive	NED	no
15	skin	localized	curative	yes	no	no	alive	NED	no
16	skin	localized	curative	yes	no	no	alive	NED	no
17	skin	localized	curative	yes	no	no	alive	NED	no
18	skin	localized	curative	yes	no	no	alive	NED	no
19	skin	localized	curative	yes	no	no	alive	NED	no
20	skin	localized	curative	yes	no	no	alive	NED	no
Table 2: Disease characterization, treatment course, and survival status of patients with PTM who underwent liver transplantation and subsequently had recurrence of their PTM
